# Supplementary material for: Affect and Mental Health Across the Lifespan During a Year of the COVID-19 Pandemic: The Role of Emotion Regulation Strategies and Mental Flexibility
Source: Emotion. 2023 May 18;24(1):67–80. doi: 10.1037/emo0001238 (PMC11064816; doi:10.1037/emo0001238)
Supplement: Supplementary file 2 [file EMO-2022-3336_SM_Table_1.xlsx]

## Sheet: Sheet1
Variable	M	SD	1	2	3	4	5	6	7	8	9	10	11	12	13	14	15	16	17	18	19	20	21	22	23	24	25	26	27	28
1. T1 Depression	9.35	6.32
2. T2 Depression	8.04	6.27	.74**
			[.71, .77]
3. T3 Depression	8.42	6.32	.71**	.79**
			[.67, .74]	[.75, .82]
4. T1 Anxiety	8.14	6.18	.81**	.65**	.63**
			[.79, .82]	[.61, .69]	[.59, .68]
5. T2 Anxiety	6.73	5.83	.65**	.83**	.70**	.74**
			[.61, .69]	[.80, .85]	[.65, .74]	[.71, .77]
6. T3 Anxiety	7.31	6	.62**	.71**	.81**	.70**	.78**
			[.58, .66]	[.66, .75]	[.79, .84]	[.66, .74]	[.74, .81]
7. T1 Mental Wellbeing	19.64	3.96	-.64**	-.52**	-.52**	-.62**	-.54**	-.50**
			[-.66, -.61]	[-.57, -.47]	[-.57, -.47]	[-.64, -.59]	[-.59, -.49]	[-.56, -.45]
8. T2 Mental Wellbeing	20.25	4.06	-.53**	-.62**	-.52**	-.52**	-.62**	-.49**	.68**
			[-.58, -.48]	[-.66, -.57]	[-.58, -.45]	[-.57, -.47]	[-.66, -.58]	[-.56, -.42]	[.64, .72]
9. T3 Mental Wellbeing	19.88	4.01	-.56**	-.58**	-.68**	-.55**	-.57**	-.65**	.69**	.73**
			[-.60, -.50]	[-.63, -.51]	[-.72, -.64]	[-.60, -.50]	[-.63, -.50]	[-.69, -.60]	[.65, .72]	[.68, .77]
10. T1 Negative Affect	3.38	1.14	.69**	.57**	.58**	.75**	.63**	.60**	-.60**	-.48**	-.52**
			[.67, .71]	[.52, .61]	[.53, .63]	[.74, .77]	[.58, .67]	[.55, .64]	[-.63, -.58]	[-.53, -.42]	[-.57, -.46]
11. T2 Negative Affect	3.07	1.14	.56**	.67**	.62**	.63**	.75**	.66**	-.51**	-.58**	-.53**	.74**
			[.52, .61]	[.64, .71]	[.56, .67]	[.59, .67]	[.71, .77]	[.60, .70]	[-.56, -.46]	[-.62, -.53]	[-.59, -.47]	[.71, .77]
12. T3 Negative Affect	3.1	1.21	.56**	.56**	.67**	.60**	.63**	.70**	-.49**	-.43**	-.62**	.70**	.74**
			[.52, .61]	[.50, .62]	[.62, .70]	[.55, .64]	[.57, .68]	[.66, .73]	[-.54, -.43]	[-.50, -.35]	[-.67, -.58]	[.67, .74]	[.70, .78]
13. T1 Positive Affect	2.92	1.03	-.43**	-.32**	-.33**	-.44**	-.35**	-.32**	.56**	.45**	.43**	-.49**	-.37**	-.36**
			[-.46, -.40]	[-.38, -.25]	[-.40, -.27]	[-.47, -.41]	[-.41, -.29]	[-.38, -.25]	[.54, .59]	[.39, .50]	[.37, .49]	[-.52, -.46]	[-.42, -.31]	[-.42, -.30]
14. T2 Positive Affect	2.89	1.06	-.29**	-.33**	-.28**	-.31**	-.34**	-.27**	.41**	.52**	.47**	-.33**	-.32**	-.27**	.57**
			[-.35, -.23]	[-.38, -.26]	[-.36, -.19]	[-.37, -.25]	[-.40, -.28]	[-.35, -.18]	[.35, .46]	[.47, .57]	[.40, .54]	[-.39, -.27]	[-.38, -.26]	[-.35, -.19]	[.53, .62]
15. T3 Positive Affect	2.92	1.1	-.28**	-.32**	-.42**	-.29**	-.33**	-.41**	.43**	.49**	.58**	-.32**	-.32**	-.43**	.52**	.54**
			[-.35, -.22]	[-.40, -.24]	[-.47, -.36]	[-.36, -.23]	[-.41, -.25]	[-.47, -.35]	[.37, .48]	[.42, .55]	[.53, .63]	[-.38, -.25]	[-.39, -.24]	[-.48, -.37]	[.47, .57]	[.48, .60]
16. T1 Reappraisal	3.27	1.6	0	-0.02	0.05	0.04	-0.01	.08*	.07**	.15**	0.03	.05*	0.04	.08*	.09**	.08*	0.07
			[-.04, .04]	[-.09, .05]	[-.03, .12]	[-.00, .08]	[-.08, .06]	[.01, .15]	[.03, .11]	[.08, .22]	[-.04, .10]	[.01, .10]	[-.02, .11]	[.01, .15]	[.05, .13]	[.01, .15]	[-.00, .14]
17. T1 Acceptance	3.37	1.6	-.11**	-.13**	-.12**	-.12**	-.13**	-.12**	.18**	.23**	.17**	-.08**	-.07*	-.07*	.13**	.14**	.11**	.35**
			[-.15, -.06]	[-.20, -.06]	[-.19, -.05]	[-.16, -.08]	[-.20, -.06]	[-.19, -.04]	[.14, .22]	[.16, .29]	[.10, .24]	[-.12, -.04]	[-.14, -.00]	[-.14, -.00]	[.09, .17]	[.07, .20]	[.04, .18]	[.32, .39]
18. T1 Social Support	2.9	1.8	-.16**	-.15**	-.12**	-.07**	-.09*	-.07*	.19**	.21**	.16**	-0.02	-0.01	-0.05	.11**	.11**	.11**	.30**	.28**
			[-.20, -.11]	[-.22, -.08]	[-.19, -.05]	[-.11, -.02]	[-.16, -.02]	[-.15, -.00]	[.15, .24]	[.14, .28]	[.08, .23]	[-.06, .02]	[-.08, .05]	[-.12, .03]	[.07, .16]	[.05, .18]	[.04, .18]	[.26, .34]	[.24, .32]
19. T1 Distraction	3.4	1.68	.15**	.20**	.11**	.13**	.17**	.14**	-.09**	-.08*	-.08*	.15**	.17**	.11**	-0.04	-.08*	-0.02	.28**	.21**	.24**
			[.11, .19]	[.14, .27]	[.03, .18]	[.09, .17]	[.10, .24]	[.07, .21]	[-.13, -.05]	[-.15, -.01]	[-.15, -.00]	[.11, .19]	[.10, .24]	[.03, .18]	[-.08, .00]	[-.15, -.01]	[-.09, .05]	[.24, .32]	[.17, .25]	[.20, .28]
20. T1 Problem-Solving	3.2	1.58	-.22**	-.16**	-.22**	-.17**	-.14**	-.16**	.30**	.29**	.28**	-.15**	-.09**	-.17**	.19**	.16**	.21**	.33**	.38**	.36**	.27**
			[-.26, -.18]	[-.23, -.10]	[-.29, -.15]	[-.21, -.13]	[-.21, -.07]	[-.23, -.09]	[.26, .34]	[.23, .36]	[.21, .35]	[-.19, -.11]	[-.16, -.02]	[-.23, -.09]	[.15, .24]	[.10, .23]	[.14, .27]	[.29, .37]	[.34, .41]	[.32, .40]	[.23, .30]
21. T1 Rumination	2.86	1.6	.13**	.14**	.12**	.19**	.14**	.14**	-.06**	-0.01	-.09*	.20**	.17**	.12**	-.05*	0	0	.29**	.23**	.31**	.22**	.33**
			[.09, .17]	[.07, .21]	[.05, .19]	[.15, .23]	[.07, .21]	[.07, .21]	[-.10, -.02]	[-.08, .06]	[-.16, -.01]	[.16, .24]	[.10, .24]	[.05, .19]	[-.09, -.01]	[-.07, .06]	[-.07, .08]	[.25, .32]	[.19, .27]	[.27, .35]	[.17, .26]	[.29, .37]
22. T1 Suppression	3.25	1.85	.36**	.26**	.29**	.30**	.23**	.25**	-.33**	-.23**	-.30**	.29**	.23**	.28**	-.19**	-.14**	-.14**	.10**	0.02	-.31**	.16**	-.08**	.05*
			[.32, .39]	[.19, .32]	[.22, .36]	[.27, .34]	[.16, .30]	[.18, .32]	[-.36, -.29]	[-.30, -.16]	[-.37, -.23]	[.25, .33]	[.16, .29]	[.21, .35]	[-.23, -.15]	[-.20, -.07]	[-.21, -.06]	[.06, .14]	[-.02, .06]	[-.35, -.28]	[.12, .20]	[-.12, -.03]	[.01, .09]
23. T1 Avoidance	3.01	1.87	.45**	.36**	.34**	.45**	.38**	.39**	-.41**	-.32**	-.36**	.40**	.35**	.35**	-.22**	-.16**	-.15**	.09**	-0.04	-.14**	.28**	-.11**	.12**	.53**
			[.42, .49]	[.30, .42]	[.27, .40]	[.42, .49]	[.32, .44]	[.32, .45]	[-.44, -.37]	[-.38, -.25]	[-.42, -.29]	[.36, .44]	[.28, .41]	[.28, .41]	[-.26, -.18]	[-.22, -.09]	[-.22, -.08]	[.04, .13]	[-.09, .00]	[-.18, -.10]	[.24, .32]	[-.15, -.06]	[.08, .16]	[.49, .56]
24. T1 Mental Flexibility	33.47	7.54	-.60**	-.48**	-.49**	-.62**	-.53**	-.48**	.64**	.54**	.54**	-.57**	-.47**	-.45**	.47**	.35**	.35**	.14**	.23**	.19**	-0.04	.35**	-.06**	-.28**	-.40**
			[-.63, -.57]	[-.54, -.43]	[-.55, -.44]	[-.65, -.59]	[-.57, -.47]	[-.54, -.42]	[.61, .66]	[.49, .59]	[.49, .59]	[-.60, -.55]	[-.52, -.42]	[-.50, -.39]	[.44, .50]	[.28, .40]	[.28, .41]	[.10, .18]	[.19, .27]	[.15, .23]	[-.08, .00]	[.31, .39]	[-.10, -.02]	[-.32, -.24]	[-.44, -.37]
25. T1 Age	38.85	16.94	-.26**	-.25**	-.31**	-.25**	-.28**	-.33**	.22**	.21**	.25**	-.23**	-.23**	-.24**	.13**	.14**	.18**	-.11**	.05*	-.12**	-.15**	.08**	-.14**	-.09**	-.20**	.19**
			[-.30, -.23]	[-.31, -.18]	[-.38, -.25]	[-.29, -.22]	[-.35, -.22]	[-.39, -.26]	[.18, .25]	[.14, .27]	[.18, .32]	[-.27, -.20]	[-.29, -.16]	[-.30, -.17]	[.09, .17]	[.08, .21]	[.12, .25]	[-.15, -.07]	[.01, .09]	[-.16, -.08]	[-.19, -.11]	[.03, .12]	[-.18, -.10]	[-.13, -.05]	[-.24, -.16]	[.15, .23]
26. Gender			-0.01	-0.04	-0.03	0.01	0	0.05	-0.01	0	0	0.03	0	0.03	0.02	-0.01	0.03	.06**	0.01	.10**	.05*	-0.01	0.02	-0.04	-0.01	0.01	-0.01
			[-.05, .03]	[-.11, .03]	[-.10, .04]	[-.03, .05]	[-.07, .07]	[-.02, .12]	[-.05, .03]	[-.07, .06]	[-.08, .07]	[-.01, .07]	[-.07, .06]	[-.04, .10]	[-.02, .06]	[-.07, .06]	[-.04, .10]	[.02, .10]	[-.04, .05]	[.05, .14]	[.01, .09]	[-.06, .03]	[-.02, .06]	[-.08, .01]	[-.06, .03]	[-.03, .06]	[-.05, .03]
27. Ethnicity			-.07**	-.08*	-0.04	-.09**	-.11**	-0.02	.06**	.08*	0.06	-.09**	-.08*	-0.07	-0.01	-0.03	-0.02	-0.02	-0.01	0.01	-0.01	0.02	-0.04	-.07**	-.08**	.04*	.11**	0.01
			[-.11, -.03]	[-.15, -.01]	[-.11, .03]	[-.13, -.05]	[-.18, -.04]	[-.09, .05]	[.02, .10]	[.01, .15]	[-.02, .13]	[-.13, -.05]	[-.15, -.02]	[-.14, .00]	[-.06, .03]	[-.10, .03]	[-.09, .05]	[-.06, .02]	[-.06, .03]	[-.03, .06]	[-.05, .03]	[-.02, .06]	[-.08, .01]	[-.11, -.02]	[-.12, -.04]	[.00, .09]	[.07, .15]	[-.03, .05]
28. Country			.13**	.08*	.11**	.13**	.10**	.11**	-.13**	-.10**	-.15**	.20**	.14**	.32**	-.10**	-.09*	-.19**	-.07**	-.10**	-.07**	-.06*	-.14**	-.05*	0.04	0.02	-.15**	-0.03	0.04	-0.02
			[.09, .17]	[.01, .14]	[.04, .18]	[.09, .17]	[.03, .17]	[.03, .18]	[-.17, -.09]	[-.17, -.03]	[-.22, -.08]	[.16, .24]	[.08, .21]	[.26, .38]	[-.14, -.06]	[-.15, -.02]	[-.25, -.12]	[-.12, -.03]	[-.14, -.06]	[-.11, -.02]	[-.10, -.01]	[-.18, -.09]	[-.09, -.00]	[-.00, .08]	[-.03, .06]	[-.19, -.10]	[-.07, .01]	[-.00, .08]	[-.06, .02]
29. T1 COVID-19 Risk	0.75	1.58	.06**	0.01	0.02	.07**	0	0.01	-.05*	-0.04	-0.03	.10**	0.04	.08*	-0.03	0.02	-0.02	0.03	0.02	-0.02	0.03	0.02	-0.02	0.04	0	-0.03	0.03	0.01	-.04*	.16**
			[.02, .10]	[-.06, .08]	[-.05, .09]	[.03, .11]	[-.07, .07]	[-.06, .09]	[-.09, -.01]	[-.11, .03]	[-.10, .04]	[.06, .14]	[-.02, .11]	[.01, .15]	[-.07, .01]	[-.05, .08]	[-.09, .05]	[-.01, .07]	[-.03, .06]	[-.06, .02]	[-.02, .07]	[-.02, .06]	[-.07, .02]	[-.00, .08]	[-.04, .04]	[-.07, .01]	[-.01, .07]	[-.03, .05]	[-.08, -.00]	[.12, .20]
